# Supplementary material for: The Impact of Ambient Temperature on Cardiorespiratory Mortality in Northern Greece
Source: Int J Environ Res Public Health. 2022 Dec 29;20(1):555. doi: 10.3390/ijerph20010555 (PMC9819162; doi:10.3390/ijerph20010555)
Supplement: Supplementary file 1 [file ijerph-20-00555-s001.zip]

Archive with 1 entries (1 files):
- ijerph-2120217-supplementary.pdf
